# Supplementary material for: Differential recolonization of Atlantic intertidal habitats after disturbance reveals potential bottom-up community regulation
Source: F1000Res. 2014 Oct 20;3:247. [Version 1] doi: 10.12688/f1000research.5545.1 (PMC4505780; doi:10.12688/f1000research.5545.1)
Supplement: Abundance of barnacle recruits at the end of the 2014 recruitment season — Number of barnacle recruits ( Semibalanus balanoides) occurring on 23 June 2014 in 8 quadrats (10 cm × 10 cm) that had been randomly established along 30-m transect lines at the mid-to-high intertidal zone in late April (just before the beginning of barnacle settlement) at a wave-exposed site in Whitehead and in Tor Bay Provincial Park. [file f1000research-3-5924-s0000.tgz]

Archive with 1 entries (1 files):
- e5242ee9-70cc-4eed-b0a3-8d2b3ce90957_BARNACLE_DATA.csv
