# Supplementary material for: Differential recolonization of Atlantic intertidal habitats after disturbance reveals potential bottom-up community regulation
Source: F1000Res. 2014 Oct 20;3:247. [Version 1] doi: 10.12688/f1000research.5545.1 (PMC4505780; doi:10.12688/f1000research.5545.1)
Supplement: Abundance of dogwhelks shortly after the 2014 barnacle recruitment season — Number of dogwhelks ( Nucella lapillus) found at low tide on 15 July 2014 in 30 quadrats (50 cm × 50 cm) established randomly along the same 30-m transect lines used to measure barnacle recruitment in June at the mid-to-high intertidal zone at a wave-exposed site in Whitehead and in Tor Bay Provincial Park. [file f1000research-3-5924-s0001.tgz]

Archive with 1 entries (1 files):
- ec1bf897-04bf-4775-aba5-927efe2e4c38_DOGWHELK_DATA.csv
